# Supplementary material for: α-parvin controls chondrocyte column formation and regulates long bone development
Source: Bone Res. 2023 Aug 22;11:46. doi: 10.1038/s41413-023-00284-7 (PMC10444880; doi:10.1038/s41413-023-00284-7)
Supplement: Supplementary file 1 — Chondrocyte rotation in control and cKO growth plate chondrocytes [file 41413_2023_284_MOESM1_ESM.zip]

Archive with 27 entries (19 files):
- supplementary_movies/
- supplementary_movies/cKO-aggregates/
- supplementary_movies/cKO-aggregates/movie s17.mp4
- supplementary_movies/cKO-aggregates/movie s18.mp4
- supplementary_movies/cKO-failed/
- supplementary_movies/cKO-failed/movie s13.mp4
- supplementary_movies/cKO-failed/movie s14.mp4
- supplementary_movies/cKO-failed/movie s15.mp4
- supplementary_movies/cKO-failed/movie s16.mp4
- supplementary_movies/cKO-incomplete/
- supplementary_movies/cKO-incomplete/movie s10.mp4
- supplementary_movies/cKO-incomplete/movie s11.mp4
- supplementary_movies/cKO-incomplete/movie s12.mp4
- supplementary_movies/cKO-incomplete/movie s9.mp4
- supplementary_movies/cKO-normal/
- supplementary_movies/cKO-normal/movie s7.mp4
- supplementary_movies/cKO-normal/movie s8.mp4
- supplementary_movies/control-failed/
- supplementary_movies/control-failed/movie s6.mp4
- supplementary_movies/control-incomplete/
- supplementary_movies/control-incomplete/movie s5.mp4
- supplementary_movies/control-normal/
- supplementary_movies/control-normal/movie s1.mp4
- supplementary_movies/control-normal/movie s2.mp4
- supplementary_movies/control-normal/movie s3.mp4
- supplementary_movies/control-normal/movie s4.mp4
- supplementary_movies/readme.txt
