# Supplementary material for: α-parvin controls chondrocyte column formation and regulates long bone development
Source: Bone Res. 2023 Aug 22;11:46. doi: 10.1038/s41413-023-00284-7 (PMC10444880; doi:10.1038/s41413-023-00284-7)
Supplement: Supplementary file 1 — Chondrocyte rotation in control and cKO growth plate chondrocytes [file 41413_2023_284_MOESM1_ESM.zip › supplementary_movies/readme.txt]

Supplementary Movies. Two-photon time-lapse imaging of chondrocyte rotation within the growth plates of fibula explant culture.

Movies S1-S4 (in the "control-normal" folder)show mTmG-control chondrocytes undergoing normal rotation.
Movie S5 and Movie S6 (in the "control-incomplete" and "control-failed" folder) show mTmG-control chondrocytes undergoing incomplete and failed rotation respectively.
Movies S7 and S8 (in the "cKO-normal" folder) show mTmG-cKO chondrocytes undergoing normal rotation.
Movies S9-S12 (in the "cKO-incomplete" folder) show mTmG-cKO chondrocytes undergoing incomplete rotation.
Movies S13-S16 (in the "cKO-failed" folder)show mTmG-cKO chondrocytes failed in rotation. Movies S17 and S18 (in the "cKO-aggregates" folder) show mTmG-cKO chondrocytes that form aggregates during the live imaging experiments.

The red arrows denote the rotating chondrocytes.
